# Supplementary material for: Comparison of three bioinformatics tools in the detection of ASD candidate variants from whole exome sequencing data
Source: Sci Rep. 2023 Nov 1;13:18853. doi: 10.1038/s41598-023-46258-x (PMC10620213; doi:10.1038/s41598-023-46258-x)
Supplement: Supplementary file 1 — Supplementary Information 1. [file 41598_2023_46258_MOESM1_ESM.xlsx]

## Sheet: Table S2
Table S2: List of the detected candidate variants detected by at least one of InterVar, TAPES and Psi-Variant (N=372)
CHROM	POS-hg38	REF	ALT	Symbol	SFARI Score	SNP_ID	Allele Frequency	Consequence	genotype	father_GT	mother_GT	Inheritance Pattern	ACMG/AMP Classification	Detected by:
1	1051531	C	[T]	AGRN	0	rs561181323	0.0008	missense_variant	1/1	0/1	0/1	Autosomal Recessive	Likely Gene Disrupting	Psi-Variant
1	1626683	G	A	MIB2	0	.	.	nonsynonymous SNV	0/1	0/0	0/0	Denovo	Likely Pathogenic	InterVar
1	3501864	G	[A, GC]	MEGF6	0	rs755877822&COSV53888780&COSV53889072	0.002938	frameshift_variant	1/1	0/1	0/1	Autosomal Recessive	Likely Gene Disrupting	Psi-Variant
1	6253884	GCCTGGCGC	-	GPR153	0	.	.	nonframeshift deletion	0/1	0/0	0/0	Denovo	Likely Pathogenic	InterVar-TAPES
1	10232345	T	G	KIF1B	0	.	.	nonsynonymous SNV	0/1	0/0	0/0	Denovo	Likely Pathogenic	InterVar-TAPES-Psi-Variant
1	11213404	T	C	MTOR	1	.	.	nonsynonymous SNV	0/1	0/0	0/0	Denovo	Likely Pathogenic	InterVar
1	16630143	C	[T]	CROCCP2	0		#N/A	splice_acceptor_variant&non_coding_transcript_variant	0/1	0/0	0/0	Denovo	Likely Gene Disrupting	Psi-Variant
1	21880681	T	C	HSPG2	0	.	.	nonsynonymous SNV	0/1	0/0	0/0	Denovo	Likely Pathogenic	InterVar-TAPES
1	22513028	C	T	ZBTB40	0	.	.	nonsynonymous SNV	0/1	0/0	0/0	Denovo	Likely Pathogenic	InterVar-TAPES-Psi-Variant
1	23865534	G	A	FUCA1	0	.	.	nonsynonymous SNV	0/1	0/0	0/0	Denovo	Likely Pathogenic	InterVar-TAPES
1	27101741	C	A	SLC9A1	0	.	.	nonsynonymous SNV	0/1	0/0	0/0	Denovo	Likely Pathogenic	InterVar
1	37540325	C	T	SNIP1	0	rs144503529	3.237e-05	nonsynonymous SNV	0/1	0/0	0/0	Denovo	Likely Pathogenic	InterVar-TAPES
1	39967822	A	C	MFSD2A	0	.	.	nonsynonymous SNV	0/1	0/0	0/0	Denovo	Likely Pathogenic	InterVar-TAPES
1	43553880	-	TTTTTTAA	PTPRF	0	.	.	frameshift insertion	0/1	0/0	0/0	Denovo	Pathogenic	InterVar-TAPES
1	43553882	-	A	PTPRF	0	.	.	stopgain	0/1	0/0	0/0	Denovo	Pathogenic	InterVar-TAPES
1	46035128	G	A	MAST2	0	rs774220165	.	nonsynonymous_SNV	0/1	0/0	0/0	Denovo	Likely Pathogenic	TAPES
1	47778456	GTG	-	TRABD2B	0	.	.	nonframeshift deletion	0/1	0/0	0/0	Denovo	Likely Pathogenic	InterVar-TAPES
1	47994159	G	A	TRABD2B	0	.	.	nonsynonymous SNV	0/1	0/0	0/0	Denovo	Likely Pathogenic	InterVar-TAPES
1	62445163	C	G	USP1	0	rs143261841	.	nonsynonymous SNV	0/1	0/0	0/0	Denovo	Likely Pathogenic	InterVar
1	63407114	A	[G]	ALG6	1	rs201354339&CM102326	0.0004897	missense_variant	1/1	0/1	0/1	Autosomal Recessive	Likely Gene Disrupting	Psi-Variant
1	65389613	C	T	DNAJC6	0	.	.	nonsynonymous SNV	0/1	0/0	0/0	Denovo	Likely Pathogenic	InterVar-TAPES-Psi-Variant
1	75912887	A	[G]	MSH4	0	rs777625147	1.088e-05	stop_retained_variant	1/1	0/1	0/1	Autosomal Recessive	Likely Gene Disrupting	Psi-Variant
1	94079405	C	T	ABCA4	0	rs770754513	3.231e-05	nonsynonymous_SNV	0/1	0/0	0/0	Denovo	Likely Pathogenic	TAPES
1	153811836	G	A	GATAD2B	0		.	stopgain	0/1	0/0	0/0	Denovo	Pathogenic	InterVar-TAPES-Psi-Variant
1	153934830	TTGC	[CTGC, TGCTGC, TGCTGCTGC, T]	DENND4B	0	rs375088543	#N/A	frameshift_variant	1/2	0/2	0/2	Autosomal Recessive	Likely Gene Disrupting	Psi-Variant
1	153934830	TTGC	[CTGC, TGCTGC, TGCTGCTGC, T]	DENND4B	0	rs375088543	#N/A	frameshift_variant	1/2	0/2	0/2	Autosomal Recessive	Likely Gene Disrupting	Psi-Variant
1	155301304	G	[A]	PKLR	0	rs150077703	0.004067	missense_variant	1/1	0/1	0/1	Autosomal Recessive	Likely Gene Disrupting	Psi-Variant
1	155301304	G	[A]	PKLR	0	rs150077703	0.004067	missense_variant	1/1	0/1	0/1	Autosomal Recessive	Likely Gene Disrupting	Psi-Variant
1	171542009	-	A	PRRC2C	0	rs759081735	.	frameshift insertion	0/1	0/0	0/0	Denovo	Pathogenic	InterVar-TAPES-Psi-Variant
1	182602058	C	[T]	RGS16	0	rs192508599	0.0008	missense_variant	1/1	0/1	0/1	Autosomal Recessive	Likely Gene Disrupting	Psi-Variant
1	200048213	G	T	NR5A2	0	.	.	nonsynonymous SNV	0/1	0/0	0/0	Denovo	Likely Pathogenic	InterVar-TAPES-Psi-Variant
1	201211011	GC	[*, G]	IGFN1	0	rs747854294	1.724e-05	frameshift_variant	0/1	0/0	0/0	Denovo	Likely Gene Disrupting	Psi-Variant
1	248203797	C	T	OR2M3	0	.	.	nonsynonymous SNV	0/1	0/0	0/0	Denovo	Likely Pathogenic	InterVar-TAPES
2	15478282	T	C	NBAS	0	rs534890707	0.0002	nonsynonymous_SNV	0/1	0/0	0/0	Denovo	Likely Pathogenic	TAPES
2	25151949	C	T	EFR3B	0	.	.	nonsynonymous_SNV	0/1	0/0	0/0	Denovo	Likely Pathogenic	TAPES
2	42763311	G	T	OXER1	0	.	.	nonsynonymous SNV	0/1	0/0	0/0	Denovo	Likely Pathogenic	InterVar
2	50053548	ATT	-	NRXN1	1	.	.	nonframeshift deletion	0/1	0/0	0/0	Denovo	Likely Pathogenic	InterVar-TAPES
2	54667620	-	AGTAA	SPTBN1	1	.	.	stopgain	0/1	0/0	0/0	Denovo	Pathogenic	InterVar-TAPES-Psi-Variant
2	85401826	T	A	CAPG	0	.	.	nonsynonymous SNV	0/1	0/0	0/0	Denovo	Likely Pathogenic	InterVar-TAPES
2	95938828	C	[T]	ANKRD36C	0	rs780640771	0.0006933	splice_donor_variant	0/1	0/0	0/0	Denovo	Likely Gene Disrupting	Psi-Variant
2	96293036	T	C	SNRNP200	0	.	.	nonsynonymous SNV	0/1	0/0	0/0	Denovo	Likely Pathogenic	InterVar-TAPES
2	119681787	T	A	TMEM177	0	.	.	stoploss	0/1	0/0	0/0	Denovo	Likely Pathogenic	InterVar-TAPES
2	159815449	C	T	LY75	0	.	.	nonsynonymous SNV	0/1	0/0	0/0	Denovo	Likely Pathogenic	InterVar-TAPES-Psi-Variant
2	165314008	A	G	SCN2A	1	rs796053182	.	nonsynonymous SNV	0/1	0/0	0/0	Denovo	Likely Pathogenic	InterVar-TAPES-Psi-Variant
2	165331415	G	A	SCN2A	1	.	.	stopgain	0/1	0/0	0/0	Denovo	Pathogenic	InterVar-TAPES-Psi-Variant
2	166047623	T	G	SCN1A	1	.	.	.	0/1	0/0	0/0	Denovo	Likely Pathogenic	InterVar
2	172061569	A	[ACCTCCTACTCCTCATTGTACCCATTCTAATC]	METAP1D	0	rs1178108877	0	stop_gained&frameshift_variant	0/1	0/0	0/0	Denovo	Likely Gene Disrupting	Psi-Variant
2	176188803	T	G	HOXD1	0	.	.	startloss	0/1	0/0	0/0	Denovo	Likely Pathogenic	TAPES
2	177552382	C	[A]	TTC30B	0	rs560979378	0.0014	missense_variant	1/1	0/1	0/1	Autosomal Recessive	Likely Gene Disrupting	Psi-Variant
2	178563747	-	T	TTN	1	.	.	frameshift insertion	1/2	0/1	0/2	Autosomal Recessive	Likely Pathogenic	InterVar
2	178568319	C	G	TTN	1	rs186681106	0.0012	nonsynonymous_SNV	1/1	0/1	0/1	Autosomal Recessive	Likely Pathogenic	TAPES
2	178571698	G	T	TTN	1	.	.	nonsynonymous SNV	1/1	0/1	0/1	Autosomal Recessive	Likely Pathogenic	InterVar
2	189010348	-	AACACGT	COL3A1	0	.	.	frameshift insertion	0/1	0/0	0/0	Denovo	Pathogenic	InterVar-TAPES-Psi-Variant
2	189010350	GGATGG	-	COL3A1	0	.	.	nonframeshift deletion	0/1	0/0	0/0	Denovo	Likely Pathogenic	InterVar-TAPES
2	207123787	C	G	KLF7	0	.	.	nonsynonymous SNV	0/1	0/0	0/0	Denovo	Likely Pathogenic	InterVar-TAPES-Psi-Variant
2	210022955	AT	[A, ATT]	KANSL1L	0	rs747849946	4.683e-05	frameshift_variant	0/1	0/0	0/0	Denovo	Likely Gene Disrupting	Psi-Variant
2	214987728	C	[T]	ABCA12	0	rs754652423	2.643e-05	missense_variant	1/1	0/1	0/1	Autosomal Recessive	Likely Gene Disrupting	Psi-Variant
2	219451798	G	A	SPEG	0	rs766218167	3.235e-05	nonsynonymous SNV	0/1	0/0	0/0	Denovo	Likely Pathogenic	InterVar-TAPES-Psi-Variant
2	219567276	GGTG	-	OBSL1	0	.	.	frameshift deletion	0/1	0/0	0/0	Denovo	Pathogenic	InterVar-TAPES
2	219567281	G	A	OBSL1	0	.	.	nonsynonymous SNV	0/1	0/0	0/0	Denovo	Likely Pathogenic	InterVar
2	219567282	C	A	OBSL1	0	.	.	nonsynonymous SNV	0/1	0/0	0/0	Denovo	Likely Pathogenic	InterVar-TAPES
2	227305002	G	[A]	COL4A3	0	COSV67421162	#N/A	missense_variant	1/1	0/1	0/1	Autosomal Recessive	Likely Gene Disrupting	Psi-Variant
2	230817851	G	A	CAB39	0	.	.	nonsynonymous SNV	0/1	0/0	0/0	Denovo	Likely Pathogenic	InterVar-TAPES
2	233198304	C	T	INPP5D	0	rs756895496	.	nonsynonymous SNV	0/1	0/0	0/0	Denovo	Likely Pathogenic	InterVar
2	233557004	C	G	USP40	0	.	.	nonsynonymous SNV	0/1	0/0	0/0	Denovo	Likely Pathogenic	InterVar-TAPES-Psi-Variant
2	233693163	T	-	UGT1A6	0	.	.	frameshift deletion	1/1	0/1	0/1	Autosomal Recessive	Likely Pathogenic	InterVar-TAPES
3	10375477	C	T	ATP2B2	2	.	.	nonsynonymous SNV	0/1	0/0	0/0	Denovo	Pathogenic	InterVar-TAPES-Psi-Variant
3	32239047	CAG	-	CMTM8	0	rs776368881	9.704e-05	nonframeshift deletion	0/1	0/0	0/0	Denovo	Likely Pathogenic	InterVar-TAPES
3	37020366	T	C	MLH1	0	.	.	nonsynonymous SNV	0/1	0/0	0/0	Denovo	Likely Pathogenic	InterVar-TAPES-Psi-Variant
3	49129699	G	[A]	LAMB2	0	rs144487632&COSV59736782	6.157e-05	missense_variant	1/1	0/1	0/1	Autosomal Recessive	Likely Gene Disrupting	Psi-Variant
3	49662457	C	T	BSN	0	.	.	nonsynonymous_SNV	0/1	0/0	0/0	Denovo	Likely Pathogenic	TAPES
3	49662460	G	C	BSN	0	.	.	nonsynonymous_SNV	0/1	0/0	0/0	Denovo	Likely Pathogenic	TAPES
3	58153584	G	T	FLNB	0	.	.	nonsynonymous_SNV	0/1	0/0	0/0	Denovo	Likely Pathogenic	TAPES
3	113789793	A	G	ATP6V1A	0	.	.	nonsynonymous SNV	0/1	0/0	0/0	Denovo	Pathogenic	InterVar-TAPES-Psi-Variant
3	127676014	TAT	-	ABTB1	0	.	.	nonframeshift deletion	0/1	0/0	0/0	Denovo	Likely Pathogenic	InterVar-TAPES
3	128462929	C	[A]	DNAJB8	0	rs141309633	0.003176	missense_variant	1/1	0/1	0/1	Autosomal Recessive	Likely Gene Disrupting	Psi-Variant
3	149060793	G	A	HLTF	0	rs553371369	.	nonsynonymous SNV	0/1	0/0	0/0	Denovo	Likely Pathogenic	InterVar-TAPES
3	165055282	G	C	SI	0	.	.	nonsynonymous SNV	0/1	0/0	0/0	Denovo	Likely Pathogenic	InterVar-TAPES-Psi-Variant
3	170481036	G	[A]	SLC7A14	0	rs753129566&COSV51586580	0.001291	missense_variant	1/1	0/1	0/1	Autosomal Recessive	Likely Gene Disrupting	Psi-Variant
3	177047633	G	[A]	TBL1XR1-AS1	0	rs753399478	#N/A	splice_acceptor_variant&non_coding_transcript_variant	1/1	0/1	0/1	Autosomal Recessive	Likely Gene Disrupting	Psi-Variant
3	183947468	C	[CA]	ABCC5	0	rs749943218	0.001326	frameshift_variant	0/1	0/0	0/0	Denovo	Likely Gene Disrupting	Psi-Variant
3	195779309	TGGATGCTGAGGAAGCATCGGTGACAGGAAGAGTGCTGGTGTCACCTC	-	MUC4	3	rs771203428	0.0001	nonframeshift deletion	0/1	0/0	0/0	Denovo	Likely Pathogenic	InterVar-TAPES
3	195783287	-	ACCTGTGGATGCTGAGGAAGTGTCGGTGACAGGAAGAGGGGTGGTGTC	MUC4	3	.	0	nonframeshift insertion	0/2	0/0	0/0	Denovo	Likely Pathogenic	InterVar-TAPES
3	196661601	T	[C]	NRROS	0		#N/A	missense_variant	1/1	0/1	0/1	Autosomal Recessive	Likely Gene Disrupting	Psi-Variant
4	3074921	GC	-	HTT	0	rs750382879	0.0045	frameshift deletion	0/1	0/0	0/0	Denovo	Pathogenic	InterVar-TAPES
4	3074921	GC	-	HTT	0	rs750382879	0.0045	frameshift deletion	0/3	0/0	0/0	Denovo	Pathogenic	InterVar-TAPES
4	3074943	-	AG	HTT	0	rs752359382	0.0004	frameshift insertion	0/1	0/0	0/0	Denovo	Pathogenic	InterVar-TAPES
4	3442056	TTCC	T	HGFAC	0	rs775410426	0.0001	nonframeshift_deletion	0/1	0/0	0/0	Denovo	Likely Pathogenic	TAPES
4	70335333	TCTGA	[T]	CABS1	0	rs779152997	0.0003292	frameshift_variant	1/1	0/1	0/1	Autosomal Recessive	Likely Gene Disrupting	Psi-Variant
4	82824647	T	-	SEC31A	0	rs777261685	.	frameshift deletion	0/1	0/0	0/0	Denovo	Pathogenic	InterVar
4	83418122	GGA	[G]	HELQ	0		#N/A	frameshift_variant	0/1	0/0	0/0	Denovo	Likely Gene Disrupting	Psi-Variant
4	89029514	C	T	FAM13A	0	rs766742197	.	nonsynonymous SNV	0/1	0/0	0/0	Denovo	Likely Pathogenic	InterVar
4	139340947	A	T	NAA15	1	.	.	stopgain	0/1	0/0	0/0	Denovo	Pathogenic	InterVar-TAPES
4	148436323	CGG	[TGG, C]	NR3C2	1		#N/A	frameshift_variant	1/1	0/1	0/1	Autosomal Recessive	Likely Gene Disrupting	Psi-Variant
4	148436323	CGG	[TGG, C]	NR3C2	1		#N/A	frameshift_variant	1/1	0/1	0/1	Autosomal Recessive	Likely Gene Disrupting	Psi-Variant
4	151578023	G	A	FAM160A1	0	.	.	nonsynonymous_SNV	0/1	0/0	0/0	Denovo	Likely Pathogenic	TAPES
4	151578024	C	A	FAM160A1	0	.	.	nonsynonymous_SNV	0/1	0/0	0/0	Denovo	Likely Pathogenic	TAPES
4	151578027	-	TACGGC	FAM160A1	0	.	.	nonframeshift insertion	0/1	0/0	0/0	Denovo	Likely Pathogenic	InterVar-TAPES-Psi-Variant
4	151578030	A	C	FAM160A1	0	.	.	nonsynonymous_SNV	0/1	0/0	0/0	Denovo	Likely Pathogenic	TAPES
4	151578035	ATGGTG	-	FAM160A1	0	.	.	nonframeshift deletion	0/1	0/0	0/0	Denovo	Likely Pathogenic	InterVar-TAPES
4	159355891	-	CCCCCCGCTA	RAPGEF2	0	.	.	frameshift insertion	0/1	0/0	0/0	Denovo	Pathogenic	InterVar-TAPES
4	168378476	C	[T]	DDX60L	0	rs192148683	0.007312	splice_acceptor_variant	1/1	0/1	0/1	Autosomal Recessive	Likely Gene Disrupting	Psi-Variant
4	169585374	C	T	NEK1	0	rs200161705	0.0022	nonsynonymous_SNV	1/1	0/1	0/1	Autosomal Recessive	Likely Pathogenic	TAPES
4	183289608	G	T	WWC2	0	.	.	nonsynonymous SNV	0/1	0/0	0/0	Denovo	Likely Pathogenic	InterVar-TAPES
4	185372938	C	T	LRP2BP	0	rs150155937	0.0001	nonsynonymous SNV	0/1	0/0	0/0	Denovo	Likely Pathogenic	InterVar-TAPES
5	13864483	C	G	DNAH5	0	rs143567667	0.0028	nonsynonymous_SNV	1/1	0/1	0/1	Autosomal Recessive	Likely Pathogenic	TAPES
5	34824496	G	A	RAI14	0	.	.	.	0/1	0/0	0/0	Denovo	Likely Pathogenic	InterVar
5	42699851	A	[G]	GHR	0	rs367852916	0.0001163	missense_variant	1/1	0/1	0/1	Autosomal Recessive	Likely Gene Disrupting	Psi-Variant
5	45396523	A	G	HCN1	1	.	.	nonsynonymous SNV	0/1	0/0	0/0	Denovo	Likely Pathogenic	InterVar-TAPES-Psi-Variant
5	108381305	-	GCG	FBXL17	0	.	.	nonframeshift insertion	0/1	0/0	0/0	Denovo	Likely Pathogenic	InterVar-TAPES
5	120686623	C	T	PRR16	0	rs200980792	.	nonsynonymous_SNV	0/1	0/0	0/0	Denovo	Likely Pathogenic	TAPES
5	140808554	C	G	PCDHA4	3	.	.	nonsynonymous SNV	0/1	0/0	0/0	Denovo	Likely Pathogenic	InterVar
5	141408810	A	G	PCDHGB6	0	.	.	nonsynonymous SNV	0/1	0/0	0/0	Denovo	Likely Pathogenic	InterVar-TAPES-Psi-Variant
5	150733368	C	T	DCTN4	0	rs757861882	.	synonymous SNV	0/1	0/0	0/0	Denovo	Likely Pathogenic	InterVar
5	173235021	-	GC	NKX2-5	0	.	.	frameshift insertion	1/1	0/1	0/1	Autosomal Recessive	Likely Pathogenic	InterVar
5	173235021	-	GC	NKX2-5	0	.	.	frameshift insertion	1/1	0/1	0/1	Autosomal Recessive	Likely Pathogenic	InterVar
6	2678328	G	[A]	MYLK4	0	rs151300027	0.0008166	missense_variant	1/1	0/1	0/1	Autosomal Recessive	Likely Gene Disrupting	Psi-Variant
6	18459741	A	G	RNF144B	0	.	.	nonsynonymous SNV	0/1	0/0	0/0	Denovo	Likely Pathogenic	InterVar-TAPES
6	20402603	GCG	-	E2F3	0	rs746263274	3.285e-05	nonframeshift deletion	0/1	0/0	0/0	Denovo	Likely Pathogenic	InterVar-TAPES
6	20402603	GCG	-	E2F3	0	rs746263274	3.285e-05	nonframeshift deletion	0/1	0/0	0/0	Denovo	Likely Pathogenic	InterVar-TAPES
6	31027110	CCATAGGCC	-	MUC22	0	.	0.0016	nonframeshift deletion	0/1	0/0	0/0	Denovo	Likely Pathogenic	InterVar-TAPES
6	31027123	GACCACCAAGGTCTCCACTGCAAGCTCTGAGGTGACCACAGTCTTTGCTGC	-	MUC22	0	.	0.0004	nonframeshift deletion	0/1	0/0	0/0	Denovo	Likely Pathogenic	InterVar-TAPES
6	32096385	G	C	TNXB	0	.	.	nonsynonymous SNV	0/1	0/0	0/0	Denovo	Likely Pathogenic	InterVar
6	32758861	G	A	HLA-DQB2	0	rs199585912	.	nonsynonymous SNV	0/1	0/0	0/0	Denovo	Likely Pathogenic	InterVar
6	33320121	TCC	-	DAXX	0	rs768675869	0.0002	nonframeshift deletion	0/1	0/0	0/0	Denovo	Likely Pathogenic	InterVar-TAPES
6	33320121	TCC	-	DAXX	0	rs768675869	0.0002	nonframeshift deletion	0/1	0/0	0/0	Denovo	Likely Pathogenic	InterVar-TAPES
6	43051758	G	A	CUL7	2	rs375756748	6.467e-05	nonsynonymous SNV	0/1	0/0	0/0	Denovo	Likely Pathogenic	InterVar-TAPES
6	49521761	AC	[A]	GLYATL3	0	rs778691238	0.0004636	frameshift_variant	1/1	0/1	0/1	Autosomal Recessive	Likely Gene Disrupting	Psi-Variant
6	87256299	G	A	ZNF292	1	.	.	stopgain	0/1	0/0	0/0	Denovo	Pathogenic	InterVar-TAPES
6	135198984	A	C	MYB	0	.	.	nonsynonymous SNV	0/1	0/0	0/0	Denovo	Likely Pathogenic	InterVar-TAPES
6	135447018	A	[G]	AHI1	1	rs771894461	0.0001674	missense_variant	1/1	0/1	0/1	Autosomal Recessive	Likely Gene Disrupting	Psi-Variant
7	6165369	G	T	CYTH3	0	rs551111893	.	nonsynonymous SNV	0/1	0/0	0/0	Denovo	Likely Pathogenic	InterVar-TAPES
7	20745362	G	A	ABCB5	0	rs747248780	6.457e-05	nonsynonymous SNV	0/1	0/0	0/0	Denovo	Likely Pathogenic	InterVar-TAPES
7	44114222	AA	-	AEBP1	0	.	.	frameshift deletion	0/1	0/0	0/0	Denovo	Pathogenic	InterVar-Psi-Variant
7	44114225	AGTA	-	AEBP1	0	.	.	frameshift deletion	0/1	0/0	0/0	Denovo	Pathogenic	InterVar-Psi-Variant
7	76303866	G	T	HSPB1	0	.	.	.	0/1	0/0	0/0	Denovo	Pathogenic	InterVar-TAPES-Psi-Variant
7	80656639	C	T	CD36	0	rs545489204	6.46e-05	stopgain	1/1	0/1	0/1	Autosomal Recessive	Likely Pathogenic	InterVar
7	86839146	T	G	GRM3	0	.	.	nonsynonymous_SNV	0/1	0/0	0/0	Denovo	Likely Pathogenic	TAPES
7	100893830	G	[C]	ACHE	2	rs17885778	0.002629	missense_variant	1/1	0/1	0/1	Autosomal Recessive	Likely Gene Disrupting	Psi-Variant
7	100953075	A	[AAATATAGTCCCTACAGCAGATTTAAAACCAGAACTTAT]	MUC3A	0		#N/A	frameshift_variant	0/1	0/0	0/0	Denovo	Likely Gene Disrupting	Psi-Variant
7	100958188	GCC	[ACC, *, G, GTACTCCC]	MUC3A	0		#N/A	frameshift_variant	0/1	0/0	0/0	Denovo	Likely Gene Disrupting	Psi-Variant
7	100958473	ACATCCCACAGTACTCCCGGCTTCACTTCTTCAATCACCACCACTGAGACT	-	MUC3A	0	.	.	nonframeshift deletion	0/1	0/0	0/0	Denovo	Likely Pathogenic	InterVar-TAPES
7	101001992	CCA	[C]	MUC12	3	rs1390152898	0	frameshift_variant	0/1	0/0	0/0	Denovo	Likely Gene Disrupting	Psi-Variant
7	128894205	C	T	KCP	0	.	.	nonsynonymous SNV	0/1	0/0	0/0	Denovo	Likely Pathogenic	InterVar-TAPES
7	130368536	C	T	CPA5	0	.	.	nonsynonymous SNV	0/1	0/0	0/0	Denovo	Likely Pathogenic	InterVar-TAPES
7	142772574	A	[AG]	PRSS2	0		#N/A	frameshift_variant	0/1	0/0	0/0	Denovo	Likely Gene Disrupting	Psi-Variant
7	149004084	A	T	PDIA4	0	.	.	nonsynonymous SNV	0/1	0/0	0/0	Denovo	Likely Pathogenic	InterVar-TAPES
7	149004111	-	ATTAAAAAA	PDIA4	0	.	.	nonframeshift insertion	0/1	0/0	0/0	Denovo	Likely Pathogenic	InterVar-TAPES
7	149848074	C	T	ZNF862	0	.	3.229e-05	nonsynonymous SNV	0/1	0/0	0/0	Denovo	Likely Pathogenic	InterVar-TAPES
7	150948448	G	T	KCNH2	0	.	3.383e-05	nonsynonymous_SNV	0/1	0/0	0/0	Denovo	Likely Pathogenic	TAPES
7	151034313	T	C	ABCB8	0	.	.	nonsynonymous SNV	0/1	0/0	0/0	Denovo	Likely Pathogenic	InterVar-TAPES-Psi-Variant
8	2001687	CCG	[C]	KBTBD11	0	rs751099278	0.004647	frameshift_variant	0/1	0/0	0/0	Denovo	Likely Gene Disrupting	Psi-Variant
8	10607669	-	CACCTTCTGACTCT	RP1L1	0	.	.	frameshift insertion	0/1	0/0	0/0	Denovo	Pathogenic	InterVar
8	10610142	-	CAGCCCTTCTGGTGTTTTAGTTTCCTCTAACTGCACCC	RP1L1	0	.	.	frameshift insertion	4/3	0/3	0/4	Autosomal Recessive	Likely Pathogenic	InterVar
8	22163546	GGT	[G]	SFTPC	0	rs149538549	0.001343	splice_donor_variant	0/1	0/0	0/0	Denovo	Likely Gene Disrupting	Psi-Variant
8	35568232	C	T	UNC5D	3	.	.	nonsynonymous SNV	0/1	0/0	0/0	Denovo	Likely Pathogenic	InterVar-TAPES-Psi-Variant
8	138684463	G	[A]	COL22A1	0	rs563073026	0.001	missense_variant	0/1	0/0	0/0	Denovo	Likely Gene Disrupting	TAPES-Psi-Variant
9	33798078	T	A	PRSS3	0	.	.	nonsynonymous SNV	0/1	0/0	0/0	Denovo	Likely Pathogenic	InterVar-TAPES
9	33798078	T	A	PRSS3	0	.	.	nonsynonymous SNV	0/1	0/0	0/0	Denovo	Likely Pathogenic	InterVar-TAPES
9	35043459	CTTCTC	-	C9orf131	0	.	.	nonframeshift deletion	0/1	0/0	0/0	Denovo	Likely Pathogenic	InterVar-TAPES
9	114072925	C	[G]	AMBP	0	rs201558698	0.0001638	missense_variant&splice_region_variant	1/1	0/1	0/1	Autosomal Recessive	Likely Gene Disrupting	Psi-Variant
9	116442543	A	G	ASTN2	2	.	.	nonsynonymous SNV	0/1	0/0	0/0	Denovo	Likely Pathogenic	InterVar
9	123147872	T	C	STRBP	0	.	.	.	0/1	0/0	0/0	Denovo	Pathogenic	InterVar-TAPES
9	127660051	G	A	STXBP1	1	.	.	nonsynonymous SNV	0/1	0/0	0/0	Denovo	Likely Pathogenic	InterVar-TAPES-Psi-Variant
9	137728496	C	T	EHMT1	1	.	.	stopgain	0/1	0/0	0/0	Denovo	Pathogenic	InterVar-TAPES-Psi-Variant
10	13192320	G	A	MCM10	0	.	.	nonsynonymous SNV	0/1	0/0	0/0	Denovo	Likely Pathogenic	InterVar-TAPES-Psi-Variant
10	13192330	A	T	MCM10	0	.	.	nonsynonymous SNV	0/1	0/0	0/0	Denovo	Likely Pathogenic	InterVar-TAPES
10	21516878	CGCCGCCGCCGCT	[GGCCGCCGCCGCT, CGGCCGCCGCCGCT, AGCCGCCGCCGCT, TGCCGCCGCCGCT, *, C]	SKIDA1	0		#N/A	frameshift_variant	0/1	0/0	0/0	Denovo	Likely Gene Disrupting	Psi-Variant
10	73654243	C	T	SYNPO2L	0	rs866775401	6.465e-05	nonsynonymous SNV	0/1	0/0	0/0	Denovo	Likely Pathogenic	InterVar
10	98400106	G	[A]	PYROXD2	0	rs1204327483	#N/A	missense_variant	1/1	0/1	0/1	Autosomal Recessive	Likely Gene Disrupting	Psi-Variant
10	122640398	C	[T]	DMBT1	0		#N/A	missense_variant	1/1	0/1	0/1	Autosomal Recessive	Likely Gene Disrupting	Psi-Variant
10	123136107	G	[A, C, GC]	HMX3	0		#N/A	frameshift_variant	0/3	0/0	0/0	Denovo	Likely Gene Disrupting	Psi-Variant
11	198546	CCGCAG	[C]	ODF3	0		#N/A	frameshift_variant	0/1	0/0	0/0	Denovo	Likely Gene Disrupting	Psi-Variant
11	198552	-	TTTTTT	ODF3	0	.	.	nonframeshift insertion	0/1	0/0	0/0	Denovo	Likely Pathogenic	InterVar-TAPES
11	198554	AGC	[A]	ODF3	0		#N/A	frameshift_variant	0/1	0/0	0/0	Denovo	Likely Gene Disrupting	Psi-Variant
11	198558	G	[GATAC]	ODF3	0		#N/A	frameshift_variant	0/1	0/0	0/0	Denovo	Likely Gene Disrupting	Psi-Variant
11	198564	CTT	[C]	ODF3	0		#N/A	frameshift_variant	0/1	0/0	0/0	Denovo	Likely Gene Disrupting	Psi-Variant
11	640447	-	CAGGCGCTGTGTCCTGCCTGCTCCGTGCCCCCGCGGCTGGTCAGCGCCGGCGCCCCCAGGGGCCTTCCTGCTGTGCTGGACGCCCTTCTTCGTGGTGCACATCACA	DRD4	0	.	.	frameshift insertion	0/1	0/0	0/0	Denovo	Pathogenic	InterVar-Psi-Variant
11	1185051	TGGTCCTGGAAATACTCCCAGCC	[*, TGTCCTGGAAATACTCCCAGCC]	MUC5AC	0		#N/A	frameshift_variant	0/2	0/0	0/0	Denovo	Likely Gene Disrupting	Psi-Variant
11	1191713	C	T	MUC5AC	0	rs34200684	.	nonsynonymous SNV	0/1	0/0	0/0	Denovo	Likely Pathogenic	InterVar
11	1621790	CACAGCCCCCCTTGGAACCCCCACAGGAGA	-	KRTAP5-4	0	.	0.0004	nonframeshift deletion	0/1	0/0	0/0	Denovo	Likely Pathogenic	InterVar-TAPES
11	1621790	CACAGCCCCCCTTGGAACCCCCACAGGAGA	-	KRTAP5-4	0	.	0.0004	nonframeshift deletion	0/1	0/0	0/0	Denovo	Likely Pathogenic	InterVar-TAPES
11	4652921	C	T	OR51E1	0	.	.	nonsynonymous SNV	0/1	0/0	0/0	Denovo	Likely Pathogenic	InterVar-TAPES
11	7695686	G	[A, GCCGGGCGC]	OVCH2	0		#N/A	frameshift_variant	0/2	0/0	0/0	Denovo	Likely Gene Disrupting	Psi-Variant
11	7695686	G	[A, GCCGGGCGC]	OVCH2	0		#N/A	frameshift_variant	1/1	0/1	0/1	Autosomal Recessive	Likely Gene Disrupting	Psi-Variant
11	9438253	A	G	IPO7	0	.	.	nonsynonymous SNV	0/1	0/0	0/0	Denovo	Likely Pathogenic	InterVar
11	10484959	G	[GTTTTTTAATGA]	AMPD3	0		#N/A	frameshift_variant	0/1	0/0	0/0	Denovo	Likely Gene Disrupting	Psi-Variant
11	12294799	TCC	[*, T]	MICAL2	0		#N/A	frameshift_variant	0/1	0/0	0/0	Denovo	Likely Gene Disrupting	Psi-Variant
11	27093181	G	[T]	BBOX1	0		#N/A	missense_variant	1/1	0/1	0/1	Autosomal Recessive	Likely Gene Disrupting	Psi-Variant
11	34122540	C	T	NAT10	0	rs766545139	.	nonsynonymous SNV	0/1	0/0	0/0	Denovo	Likely Pathogenic	InterVar-TAPES-Psi-Variant
11	50033053	G	[T]	OR4C45	0	rs397826261	#N/A	stop_lost	1/1	0/1	0/1	Autosomal Recessive	Likely Gene Disrupting	Psi-Variant
11	50033053	G	[T]	OR4C45	0	rs397826261	#N/A	stop_lost	1/1	0/1	0/1	Autosomal Recessive	Likely Gene Disrupting	Psi-Variant
11	56700950	G	A	OR9G1	0	.	.	nonsynonymous SNV	0/1	0/0	0/0	Denovo	Likely Pathogenic	InterVar-TAPES
11	62647088	G	A	INTS5	0	.	.	nonsynonymous SNV	0/1	0/0	0/0	Denovo	Likely Pathogenic	InterVar-TAPES
11	62726902	GTCC	[G]	HNRNPUL2-BSCL2	0	rs746596459	0.007792	inframe_deletion&NMD_transcript_variant	0/1	0/0	0/0	Denovo	Likely Gene Disrupting	Psi-Variant
11	62726902	GTCC	[G]	HNRNPUL2-BSCL2	0	rs746596459	0.007792	inframe_deletion&NMD_transcript_variant	0/1	0/0	0/0	Denovo	Likely Gene Disrupting	Psi-Variant
11	63914706	A	[C]	RCOR2	0		#N/A	missense_variant	0/1	0/0	0/0	Denovo	Likely Gene Disrupting	TAPES-Psi-Variant
11	65645079	T	C	SIPA1	0	.	.	nonsynonymous SNV	0/1	0/0	0/0	Denovo	Likely Pathogenic	InterVar-TAPES
11	65881464	AGG	-	CTSW	0	rs763974974	.	nonframeshift deletion	0/1	0/0	0/0	Denovo	Likely Pathogenic	InterVar-TAPES
11	68003748	CTC	-	UNC93B1	0	rs767892224	3.284e-05	nonframeshift deletion	0/1	0/0	0/0	Denovo	Likely Pathogenic	InterVar-TAPES
11	70807081	C	-	SHANK2	1	.	.	frameshift deletion	0/1	0/0	0/0	Denovo	Pathogenic	InterVar-TAPES-Psi-Variant
11	74625563	-	A	POLD3	0	rs765075954	.	frameshift insertion	0/1	0/0	0/0	Denovo	Pathogenic	InterVar-TAPES-Psi-Variant
11	116837134	G	A	APOA1	0	rs387906570	.	stopgain	1/1	0/1	0/1	Autosomal Recessive	Pathogenic	InterVar-TAPES
11	119015568	GAA	-	CCDC84	0	rs782694430	.	nonframeshift deletion	0/1	0/0	0/0	Denovo	Likely Pathogenic	InterVar-TAPES
11	121625123	C	G	SORL1	0	.	.	nonsynonymous SNV	0/1	0/0	0/0	Denovo	Likely Pathogenic	InterVar
11	124750768	T	C	VSIG2	0	.	.	nonsynonymous SNV	0/1	0/0	0/0	Denovo	Likely Pathogenic	InterVar-TAPES
11	124750774	CTTGGC	-	VSIG2	0	.	.	nonframeshift deletion	0/1	0/0	0/0	Denovo	Likely Pathogenic	InterVar-TAPES
11	124750783	G	A	VSIG2	0	.	.	nonsynonymous SNV	0/1	0/0	0/0	Denovo	Likely Pathogenic	InterVar-TAPES
12	6936745	A	-	ATN1	0	.	.	frameshift deletion	1/1	0/0	0/1	Autosomal Recessive	Likely Pathogenic	InterVar
12	10882466	CTTTCC	-	PRH1	0	.	.	nonframeshift deletion	0/1	0/0	0/0	Denovo	Likely Pathogenic	InterVar-TAPES
12	30729310	A	T	CAPRIN2	0	.	.	nonsynonymous SNV	0/1	0/0	0/0	Denovo	Likely Pathogenic	InterVar-TAPES
12	41572374	AAG	-	PDZRN4	0	rs199717682	0.0002	nonframeshift deletion	0/1	0/0	0/0	Denovo	Likely Pathogenic	InterVar-TAPES
12	41572374	AAG	-	PDZRN4	0	rs199717682	0.0002	nonframeshift deletion	0/1	0/0	0/0	Denovo	Likely Pathogenic	InterVar-TAPES
12	48140789	G	A	PFKM	0	.	.	nonsynonymous SNV	0/1	0/0	0/0	Denovo	Likely Pathogenic	InterVar-TAPES-Psi-Variant
12	49348931	T	[C]	DNAJC22	0		#N/A	missense_variant	1/1	0/1	0/1	Autosomal Recessive	Likely Gene Disrupting	Psi-Variant
12	49494880	A	T	SPATS2	0	.	.	nonsynonymous_SNV	0/1	0/0	0/0	Denovo	Likely Pathogenic	TAPES
12	52383730	A	C	KRT84	0	.	.	nonsynonymous_SNV	0/1	0/0	0/0	Denovo	Likely Pathogenic	TAPES
12	52469826	G	A	KRT6C	0	.	.	nonsynonymous SNV	0/1	0/0	0/0	Denovo	Likely Pathogenic	InterVar-TAPES-Psi-Variant
12	54342215	G	A	COPZ1	0	rs774080901	.	nonsynonymous SNV	0/1	0/0	0/0	Denovo	Likely Pathogenic	InterVar
12	57244180	T	G	STAC3	0	.	.	nonsynonymous SNV	0/1	0/0	0/0	Denovo	Likely Pathogenic	InterVar
12	88172595	A	T	TMTC3	0	rs770561204	.	.	0/1	0/0	0/0	Denovo	Pathogenic	InterVar-TAPES
12	95209156	G	-	FGD6	0	.	.	frameshift deletion	0/1	0/0	0/0	Denovo	Pathogenic	InterVar-TAPES
12	101127064	G	T	ANO4	0	.	.	nonsynonymous_SNV	0/1	0/0	0/0	Denovo	Likely Pathogenic	TAPES
12	112489084	G	A	PTPN11	1	rs397507546	.	nonsynonymous SNV	0/1	0/0	0/0	Denovo	Pathogenic	InterVar-TAPES-Psi-Variant
12	120660222	G	A	CABP1	0	.	.	nonsynonymous SNV	0/1	0/0	0/0	Denovo	Likely Pathogenic	InterVar-TAPES-Psi-Variant
12	122702193	TAAGGA	[T]	HCAR2	0	rs63475561&COSV61024846	#N/A	frameshift_variant&stop_lost	0/1	0/0	0/0	Denovo	Likely Gene Disrupting	Psi-Variant
12	122930092	G	A	ABCB9	0	rs538504962	3.231e-05	nonsynonymous SNV	0/1	0/0	0/0	Denovo	Likely Pathogenic	InterVar-TAPES-Psi-Variant
12	131960734	GCAG	-	EP400	2	rs761510535	.	frameshift deletion	0/1	0/0	0/0	Denovo	Pathogenic	InterVar-TAPES-Psi-Variant
13	37579324	G	T	POSTN	0	.	.	nonsynonymous SNV	0/1	0/0	0/0	Denovo	Likely Pathogenic	InterVar-TAPES-Psi-Variant
13	46669048	CCTG	-	LRCH1	0	.	.	frameshift deletion	0/1	0/0	0/0	Denovo	Pathogenic	InterVar-TAPES-Psi-Variant
13	51252112	C	A	FAM124A	0	.	.	nonsynonymous_SNV	0/1	0/0	0/0	Denovo	Likely Pathogenic	TAPES
13	77191709	T	G	MYCBP2	0	.	.	nonsynonymous SNV	0/1	0/0	0/0	Denovo	Likely Pathogenic	InterVar-TAPES
13	102758865	G	A	CCDC168	0	.	.	nonsynonymous SNV	0/1	0/0	0/0	Denovo	Likely Pathogenic	InterVar
14	18601773	ATT	-	OR11H12	0	.	.	nonframeshift deletion	0/1	0/0	0/0	Denovo	Likely Pathogenic	InterVar-TAPES
14	19748273	G	A	OR4Q3	0	rs776780276	.	nonsynonymous SNV	0/2	0/0	0/0	Denovo	Likely Pathogenic	InterVar
14	23059293	TC	-	ACIN1	0	rs765697465	0	frameshift deletion	0/1	0/0	0/0	Denovo	Pathogenic	InterVar-TAPES
14	23424849	C	T	MYH7	0	rs558673680	3.231e-05	nonsynonymous SNV	0/1	0/0	0/0	Denovo	Pathogenic	InterVar-TAPES
14	35123493	AT	[A]	AL121594.1	0	rs760446387	0.0005355	frameshift_variant&NMD_transcript_variant	0/1	0/0	0/0	Denovo	Likely Gene Disrupting	Psi-Variant
14	74812762	C	T	YLPM1	0	.	.	nonsynonymous_SNV	0/1	0/0	0/0	Denovo	Likely Pathogenic	TAPES
15	20534789	GC	[G]	GOLGA6L6	0		#N/A	frameshift_variant	0/1	0/0	0/0	Denovo	Likely Gene Disrupting	Psi-Variant
15	23439860	TCTCCTCCTGCCCC	[T]	GOLGA6L2	0	rs771875114	0.009087	frameshift_variant	0/1	0/0	0/0	Denovo	Likely Gene Disrupting	Psi-Variant
15	23441451	T	[C, TTCTGCTCCCGCAGCTC]	GOLGA6L2	0	rs780214778	0.00181	frameshift_variant	1/1	0/1	0/1	Autosomal Recessive	Likely Gene Disrupting	Psi-Variant
15	23441451	T	[C, TTCTGCTCCCGCAGCTC]	GOLGA6L2	0	rs780214778	0.00181	frameshift_variant	1/1	0/1	0/1	Autosomal Recessive	Likely Gene Disrupting	Psi-Variant
15	23441451	T	[C, TTCTGCTCCCGCAGCTC]	GOLGA6L2	0	rs780214778	0.00181	frameshift_variant	1/1	0/1	0/1	Autosomal Recessive	Likely Gene Disrupting	Psi-Variant
15	41873610	T	[C]	SPTBN5	0	rs201755073	0.002	splice_acceptor_variant	1/1	0/1	0/1	Autosomal Recessive	Likely Gene Disrupting	Psi-Variant
15	41873610	T	[C]	SPTBN5	0	rs201755073	0.002	splice_acceptor_variant	1/1	0/1	0/1	Autosomal Recessive	Likely Gene Disrupting	Psi-Variant
15	54627019	T	[C]	UNC13C	0		#N/A	missense_variant	1/1	0/1	0/1	Autosomal Recessive	Likely Gene Disrupting	Psi-Variant
15	65198679	C	[G]	CILP	0		#N/A	missense_variant	0/1	0/0	0/0	Denovo	Likely Gene Disrupting	TAPES-Psi-Variant
15	78179671	T	C	ACSBG1	0	.	.	nonsynonymous SNV	0/1	0/0	0/0	Denovo	Likely Pathogenic	InterVar-TAPES
15	86397403	T	[A]	AGBL1	0	rs1464905009	2.671e-05	missense_variant	1/1	0/1	0/1	Autosomal Recessive	Likely Gene Disrupting	Psi-Variant
15	87940694	A	G	NTRK3	3	.	.	nonsynonymous SNV	0/1	0/0	0/0	Denovo	Likely Pathogenic	InterVar-TAPES-Psi-Variant
16	551294	CCACACAGGTTCCTCA	-	CAPN15	0	.	.	frameshift deletion	0/1	0/0	0/0	Denovo	Pathogenic	InterVar-TAPES-Psi-Variant
16	1215315	G	[A]	CACNA1H	2	rs148651456&CM076046	0.009412	missense_variant	1/1	0/1	0/1	Autosomal Recessive	Likely Gene Disrupting	Psi-Variant
16	2100480	G	A	PKD1	0	rs756923411	.	nonsynonymous SNV	0/1	0/0	0/0	Denovo	Likely Pathogenic	InterVar-TAPES-Psi-Variant
16	24910418	-	CAG	SLC5A11	0	.	.	nonframeshift insertion	0/1	0/0	0/0	Denovo	Likely Pathogenic	InterVar-TAPES
16	24910418	-	CAG	SLC5A11	0	.	.	nonframeshift insertion	0/1	0/0	0/0	Denovo	Likely Pathogenic	InterVar-TAPES
16	31084811	G	[GAT]	PRSS53	0	rs1193117783	0	frameshift_variant	0/1	0/0	0/0	Denovo	Likely Gene Disrupting	Psi-Variant
16	31084812	C	[CTA]	PRSS53	0		#N/A	frameshift_variant	0/1	0/0	0/0	Denovo	Likely Gene Disrupting	Psi-Variant
16	57762162	CCGCAGCGCTGA	-	KIFC3	0	.	.	nonframeshift deletion	0/1	0/0	0/0	Denovo	Likely Pathogenic	InterVar-TAPES
16	67626659	T	C	CTCF	1	.	.	nonsynonymous SNV	0/1	0/0	0/0	Denovo	Likely Pathogenic	InterVar-TAPES
16	72959511	T	[A]	ZFHX3	0	rs777055669	0.000163	missense_variant	1/1	0/1	0/1	Autosomal Recessive	Likely Gene Disrupting	Psi-Variant
16	81041417	G	A	ATMIN	0	.	.	nonsynonymous SNV	0/1	0/0	0/0	Denovo	Likely Pathogenic	InterVar-TAPES-Psi-Variant
16	88624047	-	TCCAGCCCCACCACAGGCCACCAAAACCACTGCTCCTGTCCCCGA	ZC3H18	0	.	.	nonframeshift insertion	0/2	0/0	0/0	Denovo	Likely Pathogenic	InterVar-TAPES
16	88713777	A	C	CTU2	0	.	.	nonsynonymous SNV	0/1	0/0	0/0	Denovo	Likely Pathogenic	InterVar-TAPES
16	89283315	CTTT	-	ANKRD11	1	.	.	frameshift deletion	0/1	0/0	0/0	Denovo	Pathogenic	InterVar-Psi-Variant
17	1676206	C	A	PRPF8	0	.	.	.	0/1	0/0	0/0	Denovo	Pathogenic	InterVar-TAPES-Psi-Variant
17	2065136	T	G	SMG6	3	.	.	nonsynonymous SNV	0/1	0/0	0/0	Denovo	Likely Pathogenic	InterVar-TAPES
17	2387131	G	A	MNT	3	.	.	stopgain	0/1	0/0	0/0	Denovo	Pathogenic	InterVar-TAPES-Psi-Variant
17	3610792	A	[C]	SHPK	0	rs143903812	0.0001631	missense_variant	1/1	0/1	0/1	Autosomal Recessive	Likely Gene Disrupting	Psi-Variant
17	4533024	C	G	SPNS2	0	.	.	nonsynonymous SNV	0/1	0/0	0/0	Denovo	Likely Pathogenic	InterVar-TAPES
17	8045612	C	T	ALOX15B	0	.	.	nonsynonymous SNV	0/1	0/0	0/0	Denovo	Likely Pathogenic	InterVar
17	8267618	C	G	PFAS	0	rs776533212	.	nonsynonymous SNV	0/1	0/0	0/0	Denovo	Likely Pathogenic	InterVar-TAPES
17	8379816	C	T	RPL26	0	.	.	nonsynonymous SNV	0/1	0/0	0/0	Denovo	Likely Pathogenic	InterVar
17	8512502	TTC	-	MYH10	2	rs772607171	0	nonframeshift deletion	0/1	0/0	0/0	Denovo	Likely Pathogenic	InterVar-TAPES
17	10462888	G	A	MYH4	3	.	.	stopgain	0/1	0/0	0/0	Denovo	Likely Pathogenic	InterVar-Psi-Variant
17	21704005	C	T	KCNJ18	0	rs527236157	.	stopgain	1/1	0/1	0/1	Autosomal Recessive	Pathogenic	InterVar-Psi-Variant
17	28700184	AGC	-	SUPT6H	0	rs772362844	0	nonframeshift deletion	0/1	0/0	0/0	Denovo	Likely Pathogenic	InterVar-TAPES
17	31343098	TAACTT	-	NF1	1	rs864622639	.	nonframeshift deletion	0/1	0/0	0/0	Denovo	Likely Pathogenic	InterVar-TAPES
17	34992642	C	T	LIG3	0	rs776516084	.	stopgain	0/1	0/0	0/0	Denovo	Likely Pathogenic	InterVar-TAPES
17	48801369	G	[A]	TTLL6	0	rs532435543	0.0038	missense_variant	1/1	0/1	0/1	Autosomal Recessive	Likely Gene Disrupting	Psi-Variant
17	59663985	T	A	CLTC	0	.	.	stopgain	0/1	0/0	0/0	Denovo	Pathogenic	InterVar-TAPES-Psi-Variant
17	61388641	C	A	BCAS3	0	rs867473032	.	nonsynonymous SNV	0/1	0/0	0/0	Denovo	Likely Pathogenic	InterVar
17	74525756	A	C	CD300LB	0	.	.	nonsynonymous SNV	0/1	0/0	0/0	Denovo	Likely Pathogenic	InterVar-TAPES
17	75504221	-	CCCGAGGCCCACGGTGCACCCCGTGGAGGGCACACCT	CASKIN2	0	.	.	frameshift insertion	0/2	0/0	0/0	Denovo	Pathogenic	InterVar-TAPES-Psi-Variant
17	78476658	G	A	DNAH17	3	.	.	stopgain	0/1	0/0	0/0	Denovo	Pathogenic	InterVar-Psi-Variant
18	13096283	C	[T]	CEP192	0	rs752068576&COSV58068137	2.64e-05	missense_variant	0/1	0/0	0/0	Denovo	Likely Gene Disrupting	TAPES-Psi-Variant
18	32674682	G	A	KLHL14	0	rs751334239	.	nonsynonymous SNV	0/1	0/0	0/0	Denovo	Likely Pathogenic	InterVar-TAPES-Psi-Variant
18	44701813	G	C	SETBP1	1	.	.	nonsynonymous_SNV	0/1	0/0	0/0	Denovo	Likely Pathogenic	TAPES
19	501701	G	[GACACCACCTCCCCGGAGCCTCCCA, GGAGCCTCCCA, A]	MADCAM1	0	rs768810399	#N/A	frameshift_variant	2/2	0/2	0/2	Autosomal Recessive	Likely Gene Disrupting	Psi-Variant
19	501701	G	[GACACCACCTCCCCGGAGCCTCCCA, GGAGCCTCCCA, A]	MADCAM1	0	rs768810399	#N/A	frameshift_variant	1/1	0/1	0/1	Autosomal Recessive	Likely Gene Disrupting	Psi-Variant
19	501755	-	CCTCCCAGGAGCCTCCCGACACCACCTCCCAGGAGCCTCCCGACACCC	MADCAM1	0	.	.	nonframeshift insertion	0/1	0/0	0/0	Denovo	Likely Pathogenic	InterVar-TAPES
19	3094788	G	[GCACGGGCGAGAGCGGGAAGAGCACGTTCATCAAGCAGA]	GNA11	0		#N/A	splice_donor_variant	0/1	0/0	0/0	Denovo	Likely Gene Disrupting	Psi-Variant
19	14409591	C	G	DDX39A	0	.	.	nonsynonymous SNV	0/1	0/0	0/0	Denovo	Likely Pathogenic	InterVar-TAPES
19	15257134	G	A	BRD4	3	.	.	nonsynonymous SNV	0/1	0/0	0/0	Denovo	Likely Pathogenic	InterVar-TAPES
19	19635507	C	T	GMIP	0	rs771507788	.	nonsynonymous_SNV	0/1	0/0	0/0	Denovo	Likely Pathogenic	TAPES
19	19657064	G	A	ATP13A1	0	rs777590018	.	nonsynonymous SNV	0/1	0/0	0/0	Denovo	Likely Pathogenic	InterVar-TAPES
19	35654658	G	A	COX6B1	0	.	.	nonsynonymous SNV	0/1	0/0	0/0	Denovo	Likely Pathogenic	InterVar-TAPES-Psi-Variant
19	40572352	G	A	SPTBN4	0	rs754528194	.	nonsynonymous SNV	0/1	0/0	0/0	Denovo	Likely Pathogenic	InterVar
19	42292383	C	-	CIC	1	.	.	frameshift deletion	0/1	0/0	0/0	Denovo	Pathogenic	InterVar-TAPES-Psi-Variant
19	42369628	C	T	MEGF8	0	.	.	nonsynonymous SNV	0/1	0/0	0/0	Denovo	Likely Pathogenic	InterVar-TAPES
19	49659836	G	C	IRF3	0	.	.	.	0/1	0/0	0/0	Denovo	Likely Pathogenic	InterVar
19	54814034	ATG	[A]	KIR2DL4	0	rs1280409609	3.631e-05	frameshift_variant	1/1	0/0	0/1	Autosomal Recessive	Likely Gene Disrupting	Psi-Variant
19	54814039	A	[ACG]	KIR2DL4	0	rs1168791468	7.78e-05	frameshift_variant	1/1	0/0	0/1	Autosomal Recessive	Likely Gene Disrupting	Psi-Variant
20	1455049	T	C	NSFL1C	0	.	.	nonsynonymous_SNV	0/1	0/0	0/0	Denovo	Likely Pathogenic	TAPES
20	2755624	GAGTCAT	[G]	EBF4	0	rs1446092529	0	splice_acceptor_variant&coding_sequence_variant	0/1	0/0	0/0	Denovo	Likely Gene Disrupting	Psi-Variant
20	19975221	C	-	RIN2	0	.	.	frameshift deletion	0/1	0/0	0/0	Denovo	Pathogenic	InterVar-TAPES
20	35557051	G	A	ERGIC3	0	.	3.232e-05	nonsynonymous SNV	0/1	0/0	0/0	Denovo	Likely Pathogenic	InterVar-TAPES-Psi-Variant
20	36190720	C	A	EPB41L1	0	.	.	nonsynonymous SNV	0/1	0/0	0/0	Denovo	Likely Pathogenic	InterVar-TAPES-Psi-Variant
20	36527009	C	[T]	DLGAP4	0		#N/A	missense_variant	0/1	0/0	0/0	Denovo	Likely Gene Disrupting	TAPES-Psi-Variant
20	36549151	G	A	MYL9	0	rs369585316	.	nonsynonymous SNV	0/1	0/0	0/0	Denovo	Likely Pathogenic	InterVar-TAPES
20	44901584	-	TC	YWHAB	0	.	.	frameshift insertion	0/1	0/0	0/0	Denovo	Pathogenic	InterVar-TAPES-Psi-Variant
20	57562715	C	G	PCK1	0	.	.	nonsynonymous_SNV	0/1	0/0	0/0	Denovo	Likely Pathogenic	TAPES
20	57562722	A	T	PCK1	0	.	.	nonsynonymous_SNV	0/1	0/0	0/0	Denovo	Likely Pathogenic	TAPES
20	57562723	G	C	PCK1	0	.	.	nonsynonymous_SNV	0/1	0/0	0/0	Denovo	Likely Pathogenic	TAPES
20	57562738	-	TGGCGAGAT	PCK1	0	.	.	nonframeshift insertion	0/1	0/0	0/0	Denovo	Likely Pathogenic	InterVar-TAPES
20	63738878	C	[CCCTCCCTG]	LIME1	0	rs561268653	0.002	frameshift_variant	1/1	0/1	0/1	Autosomal Recessive	Likely Gene Disrupting	Psi-Variant
21	33823653	G	A	ITSN1	2	.	.	synonymous SNV	0/1	0/0	0/0	Denovo	Likely Pathogenic	InterVar
21	36360004	C	T	MORC3	0	.	.	nonsynonymous SNV	0/1	0/0	0/0	Denovo	Likely Pathogenic	InterVar-TAPES-Psi-Variant
21	41408004	G	A	MX2	0	rs867413932	.	nonsynonymous SNV	0/1	0/0	0/0	Denovo	Likely Pathogenic	InterVar-TAPES
21	45992035	C	T	COL6A1	0	rs765631918	3.24e-05	nonsynonymous SNV	0/1	0/0	0/0	Denovo	Likely Pathogenic	InterVar
21	46121122	A	G	COL6A2	0	.	.	nonsynonymous SNV	0/1	0/0	0/0	Denovo	Likely Pathogenic	InterVar
22	36289246	G	[A]	MYH9	2	rs139134727	0.004651	missense_variant	1/1	0/1	0/1	Autosomal Recessive	Likely Gene Disrupting	Psi-Variant
22	38428033	T	G	KCNJ4	0	.	.	nonsynonymous SNV	0/1	0/0	0/0	Denovo	Likely Pathogenic	InterVar-TAPES
22	44845283	A	G	ARHGAP8	0	.	.	nonsynonymous SNV	0/1	0/0	0/0	Denovo	Likely Pathogenic	InterVar
22	45922883	C	-	WNT7B	0	.	.	frameshift deletion	0/1	0/0	0/0	Denovo	Pathogenic	InterVar
22	45922888	TG	-	WNT7B	0	.	.	frameshift deletion	0/1	0/0	0/0	Denovo	Pathogenic	InterVar
22	45922891	AG	-	WNT7B	0	.	.	frameshift deletion	0/1	0/0	0/0	Denovo	Pathogenic	InterVar
22	45922899	-	ATTAAAAA	WNT7B	0	.	.	frameshift insertion	0/1	0/0	0/0	Denovo	Pathogenic	InterVar
22	49904489	TT	-	ALG12	0	.	.	frameshift deletion	0/1	0/0	0/0	Denovo	Pathogenic	InterVar-TAPES
M	8605	C	T	MIR12136	0	.	.	.	0/1	0/0	0/0	Denovo	Likely Pathogenic	InterVar
X	318681	AGC	[A]	GTPBP6	0		#N/A	frameshift_variant	0/1	0/0	0/0	Denovo	Likely Gene Disrupting	Psi-Variant
X	3076561	G	[C]	ARSF	0	rs111289343&COSV99059495	0.0013	missense_variant	1/1	0/0	0/1	X-linked	Likely Gene Disrupting	Psi-Variant
X	7259715	T	C	STS	0	.	.	nonsynonymous SNV	1/1	0/0	0/1	X-linked	Likely Pathogenic	InterVar
X	14020477	A	[C]	GEMIN8	0		#N/A	missense_variant	1/1	0/0	0/1	X-linked	Likely Gene Disrupting	Psi-Variant
X	18954288	T	[C]	PHKA2	0	rs1263231440	0.0004413	missense_variant	1/1	0/0	0/1	X-linked	Likely Gene Disrupting	Psi-Variant
X	19358941	GAAGTAA	-	PDHA1	0	rs606231185	.	frameshift deletion	0/1	0/0	0/0	Denovo	Pathogenic	InterVar-TAPES-Psi-Variant
X	19380160	G	[A]	MAP3K15	0	rs145004525	0.007701	missense_variant	1/1	0/0	0/1	X-linked	Likely Gene Disrupting	Psi-Variant
X	46575039	T	[C]	CHST7	0	rs777380912	0.0005731	missense_variant	1/1	0/0	0/1	X-linked	Likely Gene Disrupting	Psi-Variant
X	47575266	-	C	SYN1	1	.	.	frameshift insertion	0/1	0/0	0/0	Denovo	Pathogenic	InterVar-Psi-Variant
X	48512430	T	[A]	PORCN	0	rs782294930	1.249e-05	missense_variant	1/1	0/0	0/1	X-linked	Likely Gene Disrupting	Psi-Variant
X	49177145	C	[A]	PRICKLE3	0	rs371666168	0.002676	missense_variant	1/1	0/0	0/1	X-linked	Likely Gene Disrupting	Psi-Variant
X	49215464	A	C	CACNA1F	3	.	0	nonsynonymous SNV	0/1	0/0	0/0	Denovo	Likely Pathogenic	InterVar-TAPES
X	49257541	G	[A]	FOXP3	0	rs200554980&CM1412339	0.005949	missense_variant	1/1	0/0	0/1	X-linked	Likely Gene Disrupting	Psi-Variant
X	50081744	G	[T]	CLCN5	0		#N/A	missense_variant	1/1	0/1	0/0	X-linked	Likely Gene Disrupting	Psi-Variant
X	50633881	T	[C]	SHROOM4	0	rs144727288	0.003314	missense_variant	1/1	0/0	0/1	X-linked	Likely Gene Disrupting	Psi-Variant
X	54232889	C	[T]	WNK3	3	rs201518613	0.0013	missense_variant	1/1	0/0	0/1	X-linked	Likely Gene Disrupting	Psi-Variant
X	55488155	T	[C]	USP51	0		#N/A	missense_variant	1/1	0/0	0/1	X-linked	Likely Gene Disrupting	Psi-Variant
X	64224912	C	[A]	ASB12	0	rs144066127	0.0039	missense_variant	1/1	0/0	0/1	X-linked	Likely Gene Disrupting	Psi-Variant
X	64225263	C	[G]	ASB12	0	rs143910837	0.006301	missense_variant	1/1	0/0	0/1	X-linked	Likely Gene Disrupting	Psi-Variant
X	67721909	C	[G]	AR	3	rs137852591&CM045276&CM920089&COSV65965193	0.002562	missense_variant	1/1	0/0	0/1	X-linked	Likely Gene Disrupting	TAPES-Psi-Variant
X	70043193	C	[G]	AWAT2	0		#N/A	missense_variant	1/1	0/0	0/1	X-linked	Likely Gene Disrupting	Psi-Variant
X	70239749	C	[T]	AWAT1	0	rs141044914	0.0008563	missense_variant	1/1	0/0	0/1	X-linked	Likely Gene Disrupting	Psi-Variant
X	70927309	A	[T]	SLC7A3	2	rs200706408	0.0008875	missense_variant	1/1	0/0	0/1	X-linked	Likely Gene Disrupting	Psi-Variant
X	74304621	G	[T]	ZCCHC13	0		#N/A	missense_variant	1/1	0/0	0/1	X-linked	Likely Gene Disrupting	Psi-Variant
X	91436017	A	[G]	PABPC5	0	COSV57041068	#N/A	missense_variant	1/1	0/0	0/1	X-linked	Likely Gene Disrupting	Psi-Variant
X	106035304	A	[C]	SERPINA7	0	rs765365319	0.002411	missense_variant	1/1	0/0	0/1	X-linked	Likely Gene Disrupting	Psi-Variant
X	106928284	T	[C]	CLDN2	0	rs151003816&COSV61020542	0.0005783	missense_variant	1/1	0/0	0/1	X-linked	Likely Gene Disrupting	Psi-Variant
X	119589582	-	TC	NKRF	0	.	.	frameshift insertion	0/1	0/0	0/0	Denovo	Pathogenic	InterVar-Psi-Variant
X	120626727	G	[A]	C1GALT1C1	0	rs143511599&COSV58974640	0.003218	missense_variant	1/1	0/0	0/1	X-linked	Likely Gene Disrupting	Psi-Variant
X	137030149	C	[T]	GPR101	0		#N/A	stop_retained_variant	1/1	0/0	0/1	X-linked	Likely Gene Disrupting	Psi-Variant
X	137566740	G	[T]	ZIC3	0	rs147232392&CM098202	0.005319	missense_variant	1/1	0/0	0/1	X-linked	Likely Gene Disrupting	Psi-Variant
X	141905826	TGAGTATTTTCCAGAGTTCCCCTGAGAGTACTCAAAGTCCTTTTGAGGGTTTTCCCCAGTCTGTTCTCCAGATTCCTGTGAGCGCCGCCTCCTCCTCCACTTTAG	-	MAGEC1	0	.	0.0017	nonframeshift deletion	0/1	0/0	0/0	Denovo	Likely Pathogenic	InterVar-TAPES
X	141906041	-	TTTTCCAGAGTTCCCCTGAGAGAAGTCAGAGAACTTCTGAGGGTTTTGCACAGTCTCCTCTCCAGATTCCTGTGAGCTCCTCCTCGTCCTCCACTTTACTGAGTC	MAGEC1	0	.	0.0029	nonframeshift insertion	0/3	0/0	0/0	Denovo	Likely Pathogenic	InterVar-TAPES
X	143628630	C	[A]	SLITRK4	0	COSV62024020	#N/A	missense_variant	1/1	0/0	0/1	X-linked	Likely Gene Disrupting	Psi-Variant
X	152647123	G	[A]	GABRQ	0	rs782155034&COSV64781574	1.221e-05	missense_variant	1/1	0/0	0/1	X-linked	Likely Gene Disrupting	Psi-Variant
X	153556095	G	[A]	ATP2B3	0	rs782587313&COSV54857166	0.0002552	missense_variant	1/1	0/0	0/1	X-linked	Likely Gene Disrupting	Psi-Variant
X	153956634	C	[T]	HCFC1	1	rs200053475&CM1212965	0.0009091	missense_variant	1/1	0/0	0/1	X-linked	Likely Gene Disrupting	Psi-Variant
X	154366761	C	[T]	FLNA	0	rs781889196&COSV61049394	0.000161	missense_variant	1/1	0/0	0/1	X-linked	Likely Gene Disrupting	Psi-Variant
X	154466202	G	[A]	PLXNA3	3	rs782131366	7.233e-05	missense_variant	1/1	0/0	0/1	X-linked	Likely Gene Disrupting	Psi-Variant
X	154466202	G	[A]	PLXNA3	3	rs782131366	7.233e-05	missense_variant	1/1	0/0	0/1	X-linked	Likely Gene Disrupting	Psi-Variant
X	154471235	G	[A]	PLXNA3	3	rs782403488	0.0002553	missense_variant	1/1	0/0	0/1	X-linked	Likely Gene Disrupting	Psi-Variant
X	154534362	A	G	G6PD	0	.	0.0002	nonsynonymous SNV	0/1	0/0	0/0	Denovo	Likely Pathogenic	InterVar-TAPES-Psi-Variant
